# Supplementary material for: Hyphal Als proteins act as CR3 ligands to promote immune responses against Candida albicans
Source: Nat Commun. 2024 May 9;15:3926. doi: 10.1038/s41467-024-48093-8 (PMC11082240; doi:10.1038/s41467-024-48093-8)
Supplement: Supplementary file 4 — Supplementary Data 1 [file 41467_2024_48093_MOESM4_ESM.xlsx]

## Sheet: Sheet1
CRISPR-Cas9 edited strain information (both copies of each gene were edited)
Number	Strain	Parental strain	Guide RNA	Donor DNA	Restriction enzyme for point mutation
1	als3Δ/Δ	SN250 (arg+)	1.GCTGCTACGTATAATTATAA; 2.GATGAAGTTGAAGTTGCAGA	CATTTTATTATAATTGTATAAACAACTACCAACTGCTAATATTAGTCTGTTATTACTAGTACAACATCAACCAACCAATCTCAATCGCAA
2	als1Δ/Δals3Δ/Δ	als1Δ/Δ	1.GCTGCTACGTATAATTATAA; 2.GATGAAGTTGAAGTTGCAGA	CATTTTATTATAATTGTATAAACAACTACCAACTGCTAATATTAGTCTGTTATTACTAGTACAACATCAACCAACCAATCTCAATCGCAA
3	hwp1Δ/Δ	SN250 (arg+)	CAAGGAACATCAGGTTGAGG	CACAACAGGAATCTCCTATAGTCACTCGCTTTTAGTTTCGTCAATTTCTAATAACTGATACTAAGTTTTGTTCTTTTTTTGGGATTTCTT
4	als3S170Y	SN250 (arg+)	GTTGAGACTTGGTATAACTC	GTTGATTTTGAAAGGTCAAATGTCGATCCAAAAGGGTACTTAACTGAC TAC AGAGTTATACCAAGTCTCAACAAAGTGTCAACTCTTTTT	BfmI
5	als1Δ/Δals3S170Y	als1Δ/Δ	GTTGAGACTTGGTATAACTC	GTTGATTTTGAAAGGTCAAATGTCGATCCAAAAGGGTACTTAACTGAC TAC AGAGTTATACCAAGTCTCAACAAAGTGTCAACTCTTTTT	BfmI
6	als3S170Yals5Δ/Δ	als5Δ/Δ(arg+)	GTTGAGACTTGGTATAACTC	GTTGATTTTGAAAGGTCAAATGTCGATCCAAAAGGGTACTTAACTGAC TAC AGAGTTATACCAAGTCTCAACAAAGTGTCAACTCTTTTT	BfmI
7	als1S170Yals3S170Yals5Δ/Δ	als3S170Yals5Δ/Δ	ATTGAGACTTGGCATAACTC	GTTGAGTTTGAAAAGTCAACCGTTGATCCAAGTGGATATTTGTATGCCTACAGAGTTATGCCAAGTCTCAATAAGGTCACAACTCTTTTT	BfmI
8	als3Δ/Δ::ALS3	als3Δ/Δ	TCATCCCTAATATTAGCAGT	(Als3 gene with 500bp upstream and downstream at each side)
9	als3GPIΔ/Δ::7x His	SN250 (arg+)	CTTACTACATTTGACGGATC	TTCATCTTTAGTTAGTTTACATATGCTTACTACATTTGACGGATCC CACCACCATCACCATCATCAC TAAGGATGATACCATCATAGTCGCCTTTTTAGAT
10	als3S170Y GPIΔ/Δ::7x His	SN250 (arg+)	CTTACTACATTTGACGGATC	TTCATCTTTAGTTAGTTTACATATGCTTACTACATTTGACGGATCC CACCACCATCACCATCATCAC TAAGGATGATACCATCATAGTCGCCTTTTTAGAT
Primers for Q-PCR
Number
	Name	Sequence
1	ALS1-F-qpcr	TTCTCATGAATCAGCATCCACAA
2	ALS1-R-qpcr	CAGAATTTTCACCCATACTTGGTTTC
3	ALS3-F-qpcr	CAACTTGGGTTATTGAAACAAAAACA
4	ALS3-R-qpcr	AGAAACAGAAACCCAAGAACAACCT
5	ALS5-F-qpcr	CTGCCGGTTATCGTCCATTTA
6	ALS5-R-qpcr	ATTGATACTGGTTATTATCTGAGGGAGAAA
