# Supplementary material for: Hyphal Als proteins act as CR3 ligands to promote immune responses against Candida albicans
Source: Nat Commun. 2024 May 9;15:3926. doi: 10.1038/s41467-024-48093-8 (PMC11082240; doi:10.1038/s41467-024-48093-8)
Supplement: Supplementary file 6 — Source Data [file 41467_2024_48093_MOESM6_ESM.zip › Figure 1.xlsx]

## Sheet: Figure 1a
	Yeast	Hypha	flo8Δ/Δ	Uninfected
	190.329	411.089	16.3729	11.7678
	225.126	323.368	22.1116	15.2768
	78.3515	440.447	17.7405	11.1257
	117.617	498.432	21.3485

## Sheet: Figure 1b
	WT	als3Δ/Δ	sap6Δ/Δ	sap5Δ/Δ	hwp2Δ/Δ	hwp1Δ/Δ	ece1Δ/Δ	hyr1Δ/Δ	rbt1Δ/Δ	rbt4Δ/Δ	idh1Δ/Δ	hgc1Δ/Δ	efg1Δ/Δ	Uninfected
	341.62	218.98	357.591	664.186	505.006	353.567	312.199	349.563	385.039	340.041	327.533	239.896	89.1008	12.5215
	336.109	222.117	352.764	672.851	509.757	359.207	331.418	377.2	420.881	351.963	327.533	257.69	88.2072	11.1919
	352.764	236.335	363.26	635.338	480.642	362.448	299.43	363.26	373.375	338.466	288.365	234.535	82.9157	12.5215

## Sheet: Figure 1c
	rbt4Δ/Δ	als3Δ/Δ	idh1Δ/Δ	sap6Δ/Δ	hwp2Δ/Δ	sap5Δ/Δ	hwp1Δ/Δ	WT	ece1Δ/Δ	hgc1Δ/Δ	hyr1Δ/Δ	efg1Δ/Δ	rbt1Δ/Δ	Uninfected
		0.433116	0.961064	0.612746	1.19507	1.49244	0.734311	1.13066	0.570023	0.64906	0.825129	0.327734	0.719487	0
		0.549697	0.728161	0.82597	1.10302	1.83668	1.05492	0.86934	0.544713	0.742402	0.969091	0.307085	0.675276
	0.968729	0.620724	1.17793	0.918294	1.12552	1.39835	1.39835	1.00473	1.10812	0.952128	1.22632	0.55846	1.48964	0
	0.907237	0.647457	1.0836	1.00099	1.24283	1.57503	1.57503	0.999288	1.06012	0.993077	1.10841	0.485307	1.4213
	0.951074	0.645793	0.987513	0.938222	1.09897	1.48863	1.48863	0.99591	1.09069		0.960696	0.549099
	0.962508	0.720496	0.94759	0.944846	1.05614	1.57494	1.03538	1.02273	0.796363	0.790887	1.31969	0.293036	1.09718	0.055499
	0.904705	0.688249	0.928283	1.02939	1.24788	1.6319	1.04199	1.0503	0.759936	0.779638	1.19503	0.320289	1.09491	0.126887
	0.913691	0.712285	0.902915	1.09397	1.19066	1.63305	1.08012	0.926968	0.637544	0.743374	1.2796	0.365563	0.958804	0.139095

## Sheet: Figure 1d
Fig.1d Panel 1	IL-1β
Fig.1d Panel 2	β-actin

## Sheet: Figure 1e
Fig.1e Panel 1	Casp-1
Fig.1e Panel 2	β-actin

## Sheet: Figure 1f
Fig.1f Panel 1	Casp-1 short exposure
Fig.1f Panel 2	Casp-1 Long exposure
Fig.1f Panel 3	β-actin
