# Supplementary material for: Hyphal Als proteins act as CR3 ligands to promote immune responses against Candida albicans
Source: Nat Commun. 2024 May 9;15:3926. doi: 10.1038/s41467-024-48093-8 (PMC11082240; doi:10.1038/s41467-024-48093-8)
Supplement: Supplementary file 6 — Source Data [file 41467_2024_48093_MOESM6_ESM.zip › Figure 2.xlsx]

## Sheet: Figure 2a
	Medium dose/early			Low dose/late
	WT	als3Δ/Δ		WT	als3Δ/Δ
	4.2	4.1		1.73	5.03
	4.05	3.96		1.83	6.14
	3.85	4.24		1.75	6.46
	3.95	4.23		5.12	6.34
	3.9	4.12		3.95	5.42
	4.16	4.16			6.27
	4.06	4.07			6.09
	4.06	4.35			5.04
	4.32	4.38
	3.99	4.41

## Sheet: Figure 2b
	IL-1β				TNF-α				IL-6
	WT	als3Δ/Δ	als1SYals3SYals5Δ/Δ		WT	als3Δ/Δ	als1SYals3SYals5Δ/Δ		WT	als3Δ/Δ	als1SYals3SYals5Δ/Δ
	2214.1	2045.4	2051		111.31	28	37.523		3153.8	4285.4	2781.6
	2496.9	3238.6	2166.1		50.69	64.467	40.936		2727	2167.1	2418.2
	3729.3	3018.8	2589.5		266.56	40.932	102.84		9017.4	1582.1	3606.7
	5697.7	3563.2	2620.1		479.08	134.88	106.11		20124	5418.6	3632.9
	4014.9	3840.1	2876.5		295.53	82.457	138.8		9197.8	2916.6
	2673.4	3599.1	2390.9		155.52	109.11	18.943		4023	5222.9	1734.5
	3759.6	3356.2	2108.4		303.52	82.349	57.955		8288	4119.8
	6705.1	3362.3	2625.3		507.2	64.217	96.087		25399	5448.6	2786.2
