# Supplementary material for: Hyphal Als proteins act as CR3 ligands to promote immune responses against Candida albicans
Source: Nat Commun. 2024 May 9;15:3926. doi: 10.1038/s41467-024-48093-8 (PMC11082240; doi:10.1038/s41467-024-48093-8)
Supplement: Supplementary file 6 — Source Data [file 41467_2024_48093_MOESM6_ESM.zip › Figure 3.xlsx]

## Sheet: Figure 3a
	YEP+Glucose log	YEP+Glucose	YEP+GlcNAc	SC+Glucose	SC+GlcNAc	RPMI+Glucose	RPMI+GlcNAc
	1	0.27026	0.775019	0.0684353	0.69869	0.13622	0.828042
	1	0.319955	0.925576	0.0926688	0.822558	0.154025	0.985029
	1	0.344737	0.916187	0.0879273	0.772561	0.146329	1.10297
	1	0.100087	0.623858	0.150544	0.597619	0.201341	0.633324
	1	0.105591	0.634703	0.153292	0.501945	0.202043	0.622155
	1	0.116752	0.792571	0.169107	0.666161	0.232686	0.818575
	1	0.107477	0.683711	0.157648	0.588575	0.212023	0.691351

## Sheet: Figure 3b
Fig. 3b panel 1	IL-1β
Fig. 3b panel 2	Casp-1
Fig. 3b panel 3	IL-1β
Fig. 3b panel 4	Casp-1
Fig. 3b panel 5	β-actin

## Sheet: Figure 3c
	Medium	Control(als3Δ/Δ::ALS3) -GlcNAc	als1SYals3SYals5Δ/Δ -GlcNAc	Medium	Control(als3Δ/Δ::ALS3) -Glucose	als1SYals3SYals5Δ/Δ -Glucose
	0	1	0.298262	0	0.450536	0.229078
	0	1	0.389939	0	0.335547	0.166619
	0	1	0.433342	0	0.350301	0.190225
