# Supplementary material for: Hyphal Als proteins act as CR3 ligands to promote immune responses against Candida albicans
Source: Nat Commun. 2024 May 9;15:3926. doi: 10.1038/s41467-024-48093-8 (PMC11082240; doi:10.1038/s41467-024-48093-8)
Supplement: Supplementary file 6 — Source Data [file 41467_2024_48093_MOESM6_ESM.zip › Figure 4.xlsx]

## Sheet: Figure 4a
Fig. 4a panel 1	IL-1β
Fig. 4a panel 2	Casp-1
								Medium	Control(als3Δ/Δ::ALS3)	als1SYals3SYals5Δ/Δ	Medium	Control(als3Δ/Δ::ALS3)	als1SYals3SYals5Δ/Δ
							Repeat 1	0	1	0.271588	0	0.363206	0.097383
							Repeat 2	0	1	0.43074	0	0.374746	0.404525
							Repeat 3	0	1	0.474624	0	0.443948	0.53024
Fig. 4a panel 3	GSDMD
Fig. 4a panel 4	IL-1β
Fig. 4a panel 5	Casp-1
Fig. 4a panel 6	β-actin

## Sheet: Figure 4b
	with IgG2b							with a-CD11b
	Uninfected	SN250	als3Δ/Δ::ALS3	als3Δ/Δ	als1Δ/Δals3Δ/Δ	als1Δ/Δals3S170Y	als3S170Yals5Δ/Δ	Uninfected	SN250	als3Δ/Δ::ALS3	als3Δ/Δ	als1Δ/Δals3Δ/Δ	als1Δ/Δals3S170Y	als3S170Yals5Δ/Δ
	14.4943	781.907	834.226	426.088	381.349	354.756	360.629	9.76714	563.843	452.071	371.359	311.006	276.519	315.244
	12.9091	691.454	868.484	473.627	407.58	328.203	397.381	9.76714	524.895	432.527	382.073	282.595	247.127	263.298
	13.7005	781.907	868.484	493.879	392.903	359.255	341.384	11.3334	576.475	483.711	357.753	296.79	259.799	298.193

## Sheet: Figure 4c
	C57BL/6				CD18-/-
	LPS+ATP	Als3	Als3S170Y	Medium	LPS+ATP	Als3	Als3S170Y	Medium
	1.17924	2.79322	0.093947	0.202999	0.995348	0.380151	0.092284	0.081267
	0.952609	1.90076	0	0.039615	1.0277	0.372164	0.088607	0.059348
	0.868156	1.5808	0.039615	0.012497	0.976956	0.356241	0.084935	0.05571

## Sheet: Figure 4d
Fig. 4d panel 1	p-Syk
Fig. 4d panel 2	p-p38
Fig. 4d panel 3	β-actin

## Sheet: Figure 4e
	C57BL/6						CD18-/-
	WT	als3Δ/Δ	als3Δ/Δ::ALS3	als1Δ/Δals3Δ/Δ	als3S170Yals5Δ/Δ	Uninfected	WT	als3Δ/Δ	als3Δ/Δ::ALS3	als1Δ/Δals3Δ/Δ	als3S170Yals5Δ/Δ	Uninfected
	867.427	837.659	709.838	644.965	990.704	6.04272	1067.36	898.265	881.47	805.669	1105.31	1.67679
	934.865	820.84	1135.16	819.888	888.328	2.77255	740.761	639.233	942.251	713.825	420.497	2.66675
	1192.88	770.717	708.504	743.893	995.093	3.59144	912.208	779.41	824.073	886.023	718.889	0.684656
	1047.78	631.61	876.213	712.368	584.225	2.95661	1050.42	912.927	1226.03	1006.45	925.106	10.6161
	915.467	658.217	742.694	672.648	546.128	1.45774	1254.81	971.851	1195.38	1067.53	966.152	11.0464
	1041.58	722.328	780.568	716.619	589.918	2.20808	974.432	761.883	940.624	732.414	1236.47	19.8469
	1067.36
	740.761
	912.208
	1050.42
	1254.81
	974.432
