# Supplementary material for: Hyphal Als proteins act as CR3 ligands to promote immune responses against Candida albicans
Source: Nat Commun. 2024 May 9;15:3926. doi: 10.1038/s41467-024-48093-8 (PMC11082240; doi:10.1038/s41467-024-48093-8)
Supplement: Supplementary file 6 — Source Data [file 41467_2024_48093_MOESM6_ESM.zip › Figure 5.xlsx]

## Sheet: Figure 5a
Fig. 5a
								WT	als3Δ/Δ	als3Δ/Δ::ALS3
							Repeat 1	1	0.279006	1.09094
							Repeat 2	1	0.460617	1.3409
							Repeat 3	1	0.38102	0.647952

## Sheet: Figure 5b
Fig. 5b Left	Blot: His tag
Fig. 5b right	Blot: His tag

## Sheet: Figure 5c
Fig. 5c panel 1	Casp-1							No treatment			with Mg2+			with EDTA
								Medium	als3Δ/Δ::ALS3	als1SYals3SYals5Δ/Δ	Medium	als3Δ/Δ::ALS3	als1SYals3SYals5Δ/Δ	Medium	als3Δ/Δ::ALS3	als1SYals3SYals5Δ/Δ
							Repeat 1	0	1	0.577618	0	1.81453	0.334634	0	0.604049	0.871032
							Repeat 2	0	1	0.466614	0	1.40226	0.989077	0	0.985387	0.768048
Fig. 5c panel 2	IL-1β						Repeat 3	0	1	0.464837	0	2.44199	1.48154	0	1.11922	0.881716
Fig. 5c panel 3	IL-1β
Fig. 5c panel 4	Casp-1
Fig. 5c panel 5	β-actin

## Sheet: Figure 5d
Fig. 5d

## Sheet: Figure 5e
Fig. 5e	Casp-1							No treatment			With β-methyl glucoside			With Soluble β-glucan
								Medium	als3Δ/Δ::ALS3	als1SYals3SYals5Δ/Δ	Medium	als3Δ/Δ::ALS3	als1SYals3SYals5Δ/Δ	Medium	als3Δ/Δ::ALS3	als1SYals3SYals5Δ/Δ
							Repeat 1	0	1	0.038493	0	0.019924	0.021694	0	0.021024	0.007927
							Repeat 2	0	1	0.658854	0	0.011955	0.013017	0	0.777402	0.752004
							Repeat 3	0	1	0.548262	0	0.6534	0.6758	0	0.645472	0.550229
Fig. 5e	IL-1β
Fig. 5e	IL-1β
Fig. 5e	Casp-1
Fig. 5e	β-actin

## Sheet: Figure 5f
Fig. 5f
