# Supplementary material for: Hyphal Als proteins act as CR3 ligands to promote immune responses against Candida albicans
Source: Nat Commun. 2024 May 9;15:3926. doi: 10.1038/s41467-024-48093-8 (PMC11082240; doi:10.1038/s41467-024-48093-8)
Supplement: Supplementary file 6 — Source Data [file 41467_2024_48093_MOESM6_ESM.zip › Figure 6.xlsx]

## Sheet: Figure 6a
Fig. 6a panel 1	p-Syk
Fig. 6a panel 2	Syk

## Sheet: Figure 6b
Fig. 6b panel 1	p-Syk
Fig. 6b panel 2	Syk

## Sheet: Figure 6c
Fig. 6c panel 1	p-Syk
Fig. 6c panel 2	Syk
Fig. 6c panel 3	p-Syk
Fig. 6c panel 4	Syk

## Sheet: Figure 6d
Fig. 6d panel 1	p-Syk
Fig. 6d panel 2	Syk

## Sheet: Figure 6g
Fig. 6g panel 1	IL-1β
Fig. 6g panel 2	Casp-1
Fig. 6g panel 3	IL-1β
Fig. 6g panel 4	Casp-1
Fig. 6g panel 5	β-actin
