# Supplementary material for: Hyphal Als proteins act as CR3 ligands to promote immune responses against Candida albicans
Source: Nat Commun. 2024 May 9;15:3926. doi: 10.1038/s41467-024-48093-8 (PMC11082240; doi:10.1038/s41467-024-48093-8)
Supplement: Supplementary file 6 — Source Data [file 41467_2024_48093_MOESM6_ESM.zip › Supplementary Figure 1.xlsx]

## Sheet: Supplementary Figure 1a
	WT	hgc1Δ/Δ	flo8Δ/Δ	ume6Δ/Δ	nrg1Δ/Δ	brg1Δ/Δ	efg1Δ/Δ	Uninfected
	668.183	312.896	170.402	574.853	649.667	180.737	79.2039	83.9375
	844.656	335.38	113.903	855.736	895.097	101.337	29.0114	21.6043

## Sheet: Supplementary Figure 1b
	average					SD
avg. time [h]	SN250	als3Δ/Δ	efg1Δ/Δ	Uninfected		SN250	als3Δ/Δ	efg1Δ/Δ	Uninfected
0	#DIV/0!	#DIV/0!	#DIV/0!	#DIV/0!		#DIV/0!	#DIV/0!	#DIV/0!	#DIV/0!
0.166664	#DIV/0!	#DIV/0!	#DIV/0!	#DIV/0!		#DIV/0!	#DIV/0!	#DIV/0!	#DIV/0!
0.333328	#DIV/0!	#DIV/0!	#DIV/0!	#DIV/0!		#DIV/0!	#DIV/0!	#DIV/0!	#DIV/0!
0.500003	0.101335	0.0123895	0	0.237522		0.175517	0.0214592	0	0.335907
0.666667	0.496014	0.268646	0.129441	0.0469373		0.364571	0.170516	0.070459	0.269153
0.833333	0.660275	0.485097	0.29845	0.276125		0.460994	0.207412	0.111067	0.308278
0.999997	1.21143	0.72808	0.354703	0.206873		0.808903	0.164061	0.0585774	0.220813
1.16666	1.56236	1.10457	0.578909	0.602642		0.85658	0.264025	0.200703	0.790226
1.33333	2.29403	1.36924	0.813777	0.435051		1.0215	0.373038	0.161874	0.32295
1.49999	2.89236	1.7016	0.928765	0.687959		0.944663	0.63676	0.212986	0.959656
1.66667	3.05497	1.98932	1.1624	0.570142		1.15943	0.607711	0.340511	0.528085
1.83333	3.7251	2.49927	1.35633	0.332242		0.845298	0.663768	0.190511	0.118439
2	4.10035	2.76803	1.60282	0.214171		0.905231	0.883881	0.323621	0.302883
2.16666	4.60122	2.99915	1.89522	0.584821		0.713361	1.11112	0.350592	0.460299
2.33333	4.97926	3.40913	2.34097	0.335718		0.743478	1.095	0.0184917	0.339669
2.49999	5.60258	3.70356	2.78914	0.54976		0.723531	1.363	0.102825	0.190295
2.66667	6.03965	4.00116	3.15522	0.631746		0.818344	1.5024	0.212215	0.0839672
2.83333	6.49671	4.38254	3.57332	0.55767		0.963232	1.61791	0.59247	0.101645
3	6.99061	4.73694	3.96994	0.760144		1.03571	1.72212	0.657302	0.144825
3.16666	7.50067	4.97839	4.32227	1.01953		1.06108	1.9979	1.03003	0.162582
3.33333	8.0831	5.31456	4.68803	0.957338		1.19824	2.01519	1.18699	0.237457
3.49999	8.49615	5.5576	5.17975	1.1473		1.33616	2.1498	1.53625	0.167771
3.66666	9.12537	5.94626	5.41802	0.941385		1.36322	2.25376	1.61516	0.485019
3.83333	9.64313	6.35135	5.64131	0.846524		1.51754	2.41014	2.03441	0.646744
4	10.0513	6.67558	5.80246	1.24774		1.68423	2.46948	2.03423	0.482899
4.16666	10.6514	6.9938	6.09016	1.0043		1.78311	2.37107	2.20354	0.66469
4.33333	11.0744	7.35847	6.28108	1.29088		1.82525	2.45232	2.00974	0.478972
4.5	11.5847	7.58021	6.39091	1.4075		1.91147	2.78781	2.31352	0.434053
4.66666	12.1157	8.07958	6.62021	0.889624		2.01439	2.69047	2.32118	1.20223
4.83334	12.614	8.21239	6.74046	1.17095		2.16531	2.93516	2.18196	1.02279
5	13.2517	8.65336	6.83157	0.965104		2.17434	2.95944	2.0869	1.17237
5.16667	13.6666	8.93815	7.11899	1.15887		2.33829	3.01331	2.08918	1.01504
5.33333	14.2798	9.23986	7.20142	1.24996		2.33259	3.09302	2.17225	0.895092
5.5	14.9882	9.75635	7.50428	0.929377		2.31685	3.11121	2.00873	1.30416
5.66666	15.7605	10.0734	7.5226	1.20864		2.37815	3.04068	2.10087	1.01349
5.83333	16.571	10.4903	7.59853	1.0031		2.33438	3.27063	1.96505	1.41859
6	17.5444	10.8954	7.83878	1.06447		2.2178	3.23003	1.91811	1.50539
6.16667	18.4463	11.3892	8.05494	1.07316		2.4004	3.28495	1.88155	1.51767
6.33333	19.7317	11.9347	8.22045	1.01052		2.33587	3.34948	1.92161	1.42909
6.5	21.3186	12.8096	8.25719	1.12046		2.32818	3.69834	1.69196	1.58457
6.66666	23.4054	14.0157	8.58937	1.01422		2.58727	3.85358	1.83373	1.43433
6.83333	26.3905	15.6397	8.68814	1.26983		3.35028	4.96536	1.63682	1.42688
7	29.9596	17.7629	8.93788	1.17909		4.59684	6.20941	1.73134	1.66748
7.16667	34.3863	20.7974	9.12582	1.16765		6.07853	8.06542	1.75333	1.65131
7.33333	39.6714	24.788	9.25039	1.19526		7.33721	9.6678	1.70162	1.69035
7.5	45.0707	30.1993	9.59215	1.28098		8.70235	11.3356	1.71163	1.81158
7.66666	50.4708	35.9317	9.74655	1.25679		9.36089	11.924	1.78461	1.77737
7.83333	55.1977	42.6515	9.98141	1.13948		9.9032	12.1954	1.91903	1.61147
7.99999	59.8508	49.1359	10.5466	1.204		10.0316	11.5821	2.08821	1.70271
8.16667	63.8924	54.8474	11.1921	1.24709		9.98199	11.1146	2.60466	1.76366
8.33333	67.4829	60.3531	11.9951	1.25965		9.99708	10.6581	3.31485	1.78142
8.5	70.6855	65.1892	13.0553	1.28949		9.69825	10.1826	4.24065	1.82361
8.66666	73.3176	68.8883	14.4823	1.41733		9.78236	9.78964	5.44585	1.71888
8.83333	75.5115	72.5102	16.1827	1.25555		9.65565	9.25505	7.09701	1.77561
8.99999	77.5802	75.2266	18.3213	1.41965		9.48174	8.9425	8.78504	1.55748
9.16666	79.5695	77.8265	20.752	1.34383		9.05917	8.84817	10.676	1.90046
9.33333	81.1232	80.0013	23.6538	1.37774		8.899	8.41374	12.829	1.94841
9.5	82.4043	81.6231	26.5787	1.31484		8.68523	7.87513	14.4807	1.85946
9.66666	83.6072	83.009	30.0511	1.41321		8.37186	7.90343	16.0952	1.84742
9.83333	84.8646	84.3095	33.6213	1.403		8.02291	7.6747	17.1814	1.98414
9.99999	85.3268	85.4593	37.1635	1.44158		8.26537	7.14955	18.204	2.0387
10.1667	86.3618	86.3911	41.1222	1.56164		8.12043	7.0487	18.5693	2.2085
10.3333	86.7775	87.2939	44.8595	1.50822		8.16306	6.90739	18.6212	1.7377
10.5	87.5856	87.9367	48.4566	1.72228		7.92459	6.86827	18.4215	1.96513
10.6667	88.1738	88.3118	52.6267	1.70008		7.76241	5.99204	18.0611	2.02414
10.8333	88.5586	88.7207	56.2909	1.62733		7.53399	5.96017	17.4859	1.93105
11	89.0544	89.1351	59.539	1.54962		7.37017	5.73243	16.6513	2.14634
11.1667	89.4566	89.2008	63.0285	1.59957		7.27588	5.39866	15.8214	2.04697
11.3333	89.4443	89.251	65.6586	1.5627		7.34939	5.13476	14.6395	2.20151
11.5	89.8888	89.5916	68.55	1.61518		7.07012	4.8081	13.6427	2.28421
11.6667	90.1974	89.518	71.0399	1.67561		6.96933	4.66251	12.5017	2.33244
11.8333	90.3864	89.6692	72.9178	1.92739		6.94716	4.34105	10.8164	2.251
12	90.5628	89.6763	75.3652	1.96339		6.89888	4.07382	9.99577	2.23603
12.1667	90.7508	89.7121	76.923	1.72694		6.48575	3.89024	9.12535	2.37639
12.3333	91.0669	89.5213	78.5862	1.94351		6.25922	3.93774	7.74632	2.21305
12.5	90.8712	89.6729	80.462	2.12542		6.33274	3.74036	6.95711	2.09242
12.6667	91.2117	89.4452	81.6751	2.3136		5.79721	3.62016	5.78586	1.91411
12.8333	91.0878	89.6798	83.0221	2.22083		6.34608	3.70345	4.63525	2.22846
13	91.1793	89.6414	83.7603	2.01469		5.79599	4.06108	3.69549	2.60371
13.1667	91.4958	89.8102	84.5781	2.28012		5.75928	3.83739	3.15954	2.2747
13.3333	91.5309	89.566	85.945	2.41116		5.56736	3.49528	1.74976	2.46292
13.5	91.4178	89.5488	86.3914	2.48538		5.39323	3.67529	1.51844	2.15033
13.6667	91.5916	89.4288	87.2945	2.56495		5.3007	3.52472	0.773649	2.02484
13.8333	91.4199	89.2648	88.2132	2.59115		5.33273	3.75582	0.11108	2.37017
14	91.4551	89.5116	88.4218	2.50989		5.19634	3.92343	0.610755	2.50887
14.1667	91.4245	89.8281	89.1495	2.23241		4.86674	4.30851	0.886435	3.1571
14.3333	91.222	89.7953	89.2657	2.781		5.33149	5.06596	1.92824	2.1724
14.5	91.2389	90.3319	89.7747	2.9325		5.09303	5.05313	2.25849	2.30464
14.6667	91.4157	89.8039	90.1062	2.71432		4.83293	4.45052	3.18958	2.9773
14.8333	91.2376	89.2723	90.3423	2.94234		4.81063	3.58772	3.41136	2.5147
15	91.0835	88.7057	91.1882	3.19385		5.04532	3.78303	3.66294	2.31679
15.1667	91.4065	89.0144	90.9157	2.87709		4.92666	3.63413	4.01908	3.23503
15.3333	91.27	88.9521	91.3346	2.78203		4.65818	3.53437	4.32598	3.02828
15.5	91.5805	88.8171	91.8853	3.09392		4.45633	3.80666	4.9602	2.93825
15.6667	91.4829	88.6842	91.7741	3.22812		4.47024	3.86321	5.67577	2.73325
15.8335	92.9125	89.5432	92.2565	5.31392		5.32579	4.71788	5.99641	#DIV/0!
16	92.4409	89.4596	91.7338	5.49816		5.85387	4.1793	6.13723	#DIV/0!
16.1667	92.665	89.303	91.9793	5.70513		5.61228	4.39315	6.25631	#DIV/0!
16.3335	92.3939	89.0782	92.5639	5.67173		5.97692	4.26375	7.39211	#DIV/0!
16.5	92.3512	89.0016	92.2981	5.97344		5.73523	4.71052	6.61974	#DIV/0!
16.6668	92.0182	89.058	92.6272	5.85184		6.01144	4.61222	7.07853	#DIV/0!
16.8335	92.1074	88.9886	93.1145	6.15542		5.98257	5.38674	7.45992	#DIV/0!

## Sheet: Supplementary Figure 1c
	average								SD
avg. time [h]	Uninfected	SN250	als3Δ/Δ	als3Δ/Δ::ALS3	als1Δ/Δals3Δ/Δ	als1 Δ/Δals3S170Y	als3S170Yals5 Δ/Δ		Uninfected	SN250	als3Δ/Δ	als3Δ/Δ::ALS3	als1Δ/Δals3Δ/Δ	als1 Δ/Δals3S170Y	als3S170Yals5 Δ/Δ
0
0.166625
0.333014
0.499689
0.666353	0.379766	0	0	0	0	0	0		0.53707	0	0	0	0	0	0
0.833033	0.317606	0.216717	0.0732485	-0.124227	0.201609	0.0780305	0.06035		0.0664252	0.0212328	0.0888814	0.198878	0.176003	0.226968	0.291763
0.999686	-0.150353	0.449793	0.25332	0.196662	0.071157	0.360261	0.159265		0.212632	0.148338	0.122927	0.286265	0.225334	0.221374	0.253038
1.16643	-0.410147	0.799955	0.612808	0.447265	0.573954	0.386702	0.332898		0.580036	0.156698	0.0893562	0.689527	0.0946496	0.155871	0.222997
1.33332	0.299154	1.43402	1.01729	0.95877	0.869474	0.860181	0.688105		0.852723	0.00836348	0.0247466	0.321791	0.169644	0.125773	0.181453
1.50008	-0.0390638	2.13116	1.64315	1.46123	1.25979	1.09089	0.889843		0.352929	0.0346188	0.110353	0.600816	0.269585	0.122771	0.501477
1.66689	-0.432157	2.68488	1.876	2.40977	1.57819	1.45736	1.06093		0.39853	0.318517	0.182177	0.256723	0.431487	0.20887	0.438274
1.83363	-0.0833156	3.0727	2.14173	2.82167	1.71635	2.13777	1.25307		0.0540365	0.0825331	0.035858	0.0320132	0.291743	0.553737	0.456396
2.00029	0.26405	3.51777	2.36259	3.36621	2.01733	2.41361	1.58211		0.11563	0.0780614	0.335706	0.705505	0.351071	0.374468	0.267202
2.16686	-0.281803	4.20845	2.69401	3.77137	2.04036	2.45685	1.62198		0.611162	0.191147	0.278816	0.325803	0.0640892	0.552243	0.315744
2.33361	0.306904	4.53245	3.07541	3.74977	2.64287	2.54717	1.67272		0.799236	0.198472	0.0483058	0.433672	0.658973	0.206655	0.312962
2.50024	0.0985839	4.99056	3.3441	4.17947	2.40935	2.63745	2.05653		0.0968923	0.152801	0.0433579	0.398096	0.297544	0.430361	0.481666
2.66692	0.21941	5.28222	3.37773	4.31855	2.58102	2.86289	2.31306		0.0763979	0.212116	0.16494	0.765787	0.174014	0.385612	0.412617
2.83361	0.724647	5.64281	3.51336	4.50481	3.03235	3.09975	2.3927		0.208459	0.357589	0.171683	0.548773	0.243326	0.52851	0.539136
3.00026	0.513298	5.73342	3.57543	4.80485	3.31829	3.3346	2.41065		0.145877	0.160858	0.400116	0.549676	0.538585	0.435324	0.741836
3.16693	0.0591318	6.42585	3.70617	5.33496	3.64897	3.49656	2.70601		0.362902	0.54583	0.266696	0.696815	0.865959	0.431148	0.268711
3.33361	0.747433	6.27782	3.93275	5.46896	3.41043	3.57252	3.05886		0.176234	0.0755471	0.424266	0.576896	0.185667	0.415089	0.142492
3.50031	0.664894	6.70245	4.22815	5.8722	3.99723	3.48526	3.21762		0.0165409	0.208017	0.153578	0.455042	0.524511	0.03073	0.535349
3.66683	0.300784	7.09546	4.66657	5.84062	4.34301	4.08072	3.22888		0.40389	0.193322	0.0777419	0.801226	0.623826	0.42724	0.373643
3.8336	0.889958	7.19831	4.50695	6.26558	4.52372	4.16106	3.67995		0.463726	0.505161	0.288768	0.718235	0.20131	0.63689	0.400031
4.0001	0.678376	7.76069	4.80726	6.38873	4.83764	4.23819	3.521		0.465264	0.159487	0.150865	0.884253	0.123071	0.471585	0.0586864
4.16659	0.702172	7.61995	5.10981	6.77546	4.85408	4.57994	3.77384		0.155191	0.20609	0.171582	0.592474	0.48145	0.824553	0.272906
4.33319	0.935219	7.847	5.44073	7.17099	5.13339	4.79325	3.78741		0.48477	0.0755326	0.328662	0.89128	0.229554	0.508835	0.210592
4.49989	-0.0335651	8.05377	5.61358	7.44155	5.59313	5.08086	4.26967		0.919258	0.17878	0.0401032	0.817912	0.0867133	0.558874	0.473031
4.66653	0.475632	9.04771	5.80372	7.92964	5.82902	5.43509	4.31312		0.114092	0.0541623	0.160952	0.962625	0.181791	0.936355	0.267739
4.8332	0.693489	9.03056	6.20264	8.49047	6.15871	5.4723	4.58674		0.465154	0.0968722	0.243933	0.811202	0.00388296	0.982117	0.644232
4.99975	0.544068	9.34719	6.52368	8.82104	5.92636	5.83362	4.61893		0.00395354	0.0498102	0.164958	0.676148	0.205274	0.752239	0.600646
5.16651	0.673809	9.61953	6.81388	9.78516	6.34764	5.89077	4.73659		0.357541	0.221019	0.113084	0.858939	0.0406909	0.833055	0.543856
5.33319	0.815325	10.185	7.08204	9.84681	6.61912	6.25356	4.81899		0.2078	0.252085	0.110694	0.555277	0.217918	0.488648	0.644666
5.49983	0.649393	10.5381	7.39755	10.467	7.03292	6.33419	5.09393		0.123516	0.141368	0.164552	0.992588	0.055523	0.733017	0.653216
5.6665	1.22872	11.1254	7.52552	10.9254	7.0381	6.84517	5.15005		0.81391	0.179601	0.101238	0.9163	0.000495995	0.207162	0.635811
5.8332	0.534609	11.3136	7.9191	11.6532	7.36581	6.88221	5.12341		0.51974	0.322827	0.235891	0.992745	0.300278	0.808332	0.620621
5.99969	0.807264	11.841	8.15755	12.5616	7.77128	7.77368	5.49028		0.346779	0.115898	0.218985	0.844445	0.180032	0.573623	0.306988
6.16638	0.888094	12.3026	8.55373	13.1344	8.01317	7.70861	5.70487		0.976678	0.0695271	0.0806555	0.807594	0.14801	0.714835	0.763388
6.333	0.534143	12.799	8.9502	13.9086	8.3885	7.90446	5.84958		0.647978	0.129686	0.0677567	0.640419	0.0942478	0.367577	0.611405
6.49972	0.928478	13.2833	9.27605	14.3854	8.67806	8.00397	6.11044		0.260408	0.0697483	0.0303222	1.09488	0.114059	0.522015	0.822087
6.66641	0.783157	14.3132	9.74105	15.1637	8.90573	8.55198	6.14361		0.742344	0.282277	0.259606	1.01481	0.0385441	0.30921	0.506223
6.83307	0.536472	14.9475	10.0894	15.875	9.43064	9.36442	6.44819		0.00678787	0.299794	0.262614	1.22273	0.282061	0.305729	0.438025
6.99959	1.0176	15.3946	10.5237	16.9453	9.59697	9.34413	6.47234		0.687209	0.446724	0.300163	1.11608	0.189941	0.517133	0.405336
7.16639	1.43968	15.6478	10.671	17.5664	9.96243	9.78963	6.48963		0.983356	0.117374	0.322603	1.50577	0.317083	0.372003	0.792007
7.33306	1.16122	16.5597	11.3838	18.5713	10.2239	10.1212	6.93401		0.67548	0.123371	0.0352036	1.29842	0.305014	0.395023	0.453989
7.49967	1.01706	17.4949	11.5722	19.2067	10.4416	10.6824	6.9471		0.83682	0.368525	0.231294	1.51308	0.394658	0.578173	0.524135
7.6662	0.676745	18.1367	12.0383	19.9654	10.9156	11.1081	7.38948		0.914097	0.103305	0.124364	2.19516	0.511517	0.123758	0.00158119
7.833	0.715887	18.9996	12.5553	20.4915	11.2297	11.435	7.52697		0.539795	0.126323	0.0846471	1.94586	0.456894	0.181412	0.368821
7.99953	1.07201	19.7495	12.8504	21.469	11.5071	11.9608	8.07007		0.270052	0.276493	0.244661	1.86246	0.33485	0.527109	0.0435908
8.16619	1.06387	20.3698	13.3288	22.4959	12.1203	12.3685	8.30516		0.430404	0.511942	0.663769	1.83276	0.469408	0.266781	0.00376041
8.33287	1.17547	21.2826	13.973	23.4102	12.2358	12.5689	8.6464		0.910473	0.257636	0.596695	1.36698	0.274246	0.166065	0.127392
8.49954	0.942815	21.604	14.5153	24.0313	12.2578	13.1037	8.71562		0.474029	0.252679	0.503319	1.74873	0.632704	0.421662	0.180134
8.6662	1.0562	22.7671	14.9634	25.0693	12.5976	13.2049	9.11407		0.462518	0.027936	0.25456	1.72656	0.668963	0.194283	0.00783092
8.83287	0.993652	23.5677	15.358	26.019	13.0331	13.9267	9.73635		1.04003	0.0821266	0.533091	1.1643	0.466491	0.213553	0.081441
8.99953	0.866706	24.2126	15.7832	26.56	13.5517	13.787	9.84002		0.624189	0.328554	0.524016	1.79091	0.210086	0.340772	0.0418243
9.16618	0.971876	24.427	15.9948	26.9276	13.3741	14.5959	10.0524		0.794404	0.520782	0.654125	1.62674	0.286305	0.184633	0.384115
9.33284	0.983431	25.5367	16.4481	28.0364	13.8405	15.0501	10.6519		0.30636	0.521337	0.412769	2.02235	0.119687	0.45458	0.0468259
9.49965	1.38241	26.473	17.1784	28.5044	14.3843	15.2528	10.944		0.107503	0.355734	0.371922	1.73155	0.28082	0.284495	0.37783
9.66618	1.2312	26.5734	17.3189	29.3609	14.6956	15.6152	11.2602		0.129974	0.640444	0.232394	2.12848	0.6276	0.389388	0.0669786
9.83297	1.24764	27.6361	17.9243	30.0641	14.8555	16.2322	11.9486		0.233477	0.273242	0.309013	1.55146	0.401575	0.292069	0.160125
9.99965	1.37513	28.2585	18.3265	30.6133	15.2945	16.4415	12.2438		0.0327523	0.551364	0.532243	2.035	0.305415	0.503716	0.283565
10.1662	1.2915	29.032	19.0025	31.3303	15.3698	16.9135	12.3167		0.172281	0.440742	0.694041	1.16797	0.334024	0.412342	0.23288
10.3329	1.4038	29.7436	19.2402	31.6602	16.1601	17.0506	12.8625		0.459993	0.22693	0.824273	2.29407	0.313641	0.746719	0.0886234
10.4995	1.16308	30.5881	19.7129	32.3233	16.1742	17.5685	13.1298		0.162528	0.739802	0.0515166	2.06751	0.341389	0.453224	0.194278
10.6662	1.54028	31.0297	20.2303	33.2995	16.5212	17.7814	13.7841		0.330766	0.991822	0.312438	1.43687	0.224259	1.11261	0.259962
10.8329	1.0865	31.646	20.6349	34.063	16.7305	18.4492	13.8635		0.440926	0.714589	0.428696	1.70236	0.301977	1.08732	0.0672129
10.9995	1.63042	32.3417	21.0138	34.3671	17.0947	18.4707	14.4245		0.479718	1.06451	0.699775	1.17963	0.255931	0.871731	0.175025
11.1662	2.13573	32.8373	21.5193	35.1728	17.3121	18.7719	14.7949		0.743202	0.584706	0.488176	2.05035	0.298342	1.24149	0.0265568
11.3329	1.62437	33.5097	21.8422	35.3827	18.2349	19.2395	15.4489		0.0629998	0.624483	0.23883	1.45968	0.130265	1.38971	0.0344616
11.4996	1.93602	33.9655	22.3724	35.8871	18.0578	20.0118	15.7896		0.441517	0.437131	0.517996	1.93692	0.285206	1.2099	0.43418
11.6662	2.60602	34.3044	22.7951	36.2989	18.5077	19.8146	15.9915		0.248218	0.361768	0.571624	1.34679	0.149842	1.30352	0.143591
11.8329	2.12256	35.275	23.1611	36.6281	18.9074	20.3788	16.5125		0.208987	0.89448	0.897979	1.13643	0.785168	0.766245	0.277869
11.9995	2.21347	35.6414	23.7841	38.0437	19.1094	20.8213	16.8368		0.144209	0.223993	0.720132	1.46924	0.23701	1.2655	0.629052
12.1662	2.65794	36.6612	24.2613	38.2416	19.4119	21.0373	16.9226		0.514996	0.969013	0.652275	1.38267	0.508888	1.54993	0.00169069
12.3329	2.46163	37.2982	25.025	38.9943	19.6438	21.4422	17.4331		0.473678	0.594095	0.364415	0.859364	0.634152	1.27919	0.16957
12.4995	2.83883	37.5848	26.0865	39.3778	20.5186	22.1109	17.9953		0.641917	0.127808	0.277161	1.66227	0.382753	1.14975	0.608532
12.6662	2.96005	39.0636	27.368	40.2357	20.9941	23.0546	18.6634		0.555546	0.658197	0.567225	1.52376	0.314654	1.31067	0.788042
12.8329	3.20201	40.8773	28.7477	41.3539	21.91	23.6263	18.9765		0.511043	0.402418	0.459327	1.25673	0.362945	1.04403	0.259983
12.9995	2.70538	42.2938	30.7574	42.6915	22.646	24.9606	19.9035		0.0624038	0.670356	0.176848	0.949936	0.546456	1.16703	0.445945
13.1662	3.10242	44.0325	33.4839	44.0053	23.9855	26.7264	20.9682		0.885784	0.878929	0.0757172	1.1794	0.274035	0.761974	1.04527
13.3329	2.74614	46.5121	36.3308	45.6675	25.1487	28.8375	22.3063		1.19827	0.344557	0.648763	0.761567	0.274637	0.746747	0.476979
13.4995	3.43459	48.5995	38.9559	47.8708	26.2865	31.3557	24.0472		0.96886	0.36484	0.267555	0.112337	0.18166	0.196927	1.29615
13.6662	3.72221	51.5135	42.2133	49.6682	28.9319	34.2107	26.3746		0.838535	0.206999	0.610136	0.257518	0.0365501	0.165525	1.15925
13.833	3.85063	53.3864	44.9831	52.2542	31.3278	37.0382	28.8376		0.848288	0.155296	0.811126	0.59023	0.00330656	0.755955	1.62342
13.9995	3.59448	55.3649	47.6441	54.8085	34.8625	40.5388	32.6874		0.636426	0.209715	0.724877	0.723489	0.336663	1.29324	2.41995
14.1662	4.12707	57.4718	50.3308	56.4722	37.9475	43.4563	35.9562		1.71186	0.392749	0.74918	1.22069	0.128018	1.69468	2.01248
14.333	3.79785	58.6508	52.2094	58.5371	41.4383	46.1029	39.0393		0.816613	0.554562	0.592815	0.661828	0.389891	2.20489	1.93947
14.4995	4.75834	60.2144	53.8791	60.4828	44.8391	48.3331	42.6528		0.585223	0.705793	0.511211	1.24868	0.381465	2.61807	1.60318
14.6663	4.66813	61.7824	55.4954	61.3089	47.4835	50.1722	45.4492		0.457644	0.546124	0.946329	1.95315	0.304954	2.82965	1.96945
14.8329	4.5928	62.7888	56.5913	62.9062	50.1284	52.3751	48.0634		0.394074	0.724684	0.793631	1.89271	0.149721	3.55572	1.40799
14.9995	4.76555	63.929	58.3392	63.856	51.9923	53.8741	50.6024		0.681347	0.253996	0.748551	1.68956	0.241603	3.35655	2.20934
15.1662	5.55072	64.9959	59.0963	65.5699	54.6135	54.7035	52.3892		0.867993	0.574281	0.486767	1.87134	0.503652	3.96722	1.69933
15.3329	5.59428	65.3527	60.243	65.423	56.4989	57.0105	54.2036		1.35924	0.603318	0.924086	1.50903	0.493138	3.99725	1.44642
15.4995	5.31535	66.0509	61.2352	66.0965	58.1639	57.7458	56.0443		1.1796	0.231689	0.550528	1.53371	1.17817	4.12354	1.08264
15.6663	6.09881	66.7621	61.8595	67.5903	59.0308	58.6338	57.5387		1.83646	0.0181651	1.28542	1.94537	0.575635	3.62239	0.908987
15.8329	6.17919	67.3323	62.5657	68.1271	60.9207	59.4406	58.8731		0.510781	0.471175	0.507404	2.16334	0.942651	3.99046	0.811757
15.9997	5.85322	67.4259	63.1656	68.645	61.56	60.6882	59.9945		0.801678	0.347204	0.541484	1.34949	1.05174	4.48985	0.865487
16.1663	6.01891	67.9206	64.0516	69.2438	62.8684	61.1822	60.6912		0.950081	0.360809	0.906242	1.88699	0.993999	4.13428	1.58908
16.333	6.45177	68.7375	64.2352	69.5258	63.1506	62.5327	62.2111		0.359194	0.160591	0.499582	1.97664	0.439037	4.0765	1.0838
16.4997	6.63894	68.7354	64.5732	70.4151	64.54	63.074	62.6921		0.838713	0.316041	0.97758	1.53333	0.734371	3.9284	1.22247
16.6663	7.39954	69.8594	65.5903	70.5073	65.2063	63.8051	63.3599		1.54916	0.479365	1.08349	1.97295	0.96115	4.54075	1.32103
16.833	7.45325	69.564	65.9045	70.8553	66.2656	64.3748	64.5055		1.32436	0.0175332	0.565543	1.07356	0.710125	3.9409	0.675196
16.9996	7.78737	70.1686	66.4521	71.6305	67.736	65.1071	65.0657		0.873113	0.034161	0.67365	1.79448	1.35853	4.41438	0.554884
17.1663	8.22432	70.16	66.9717	71.4271	67.9884	65.9406	66.322		1.23327	0.587638	1.5566	2.67783	1.07949	4.53899	1.01099
17.333	8.49946	70.7398	67.1813	72.3433	69.0494	66.0672	66.403		0.376372	0.377454	1.18671	1.16775	0.592298	4.08556	1.26713
17.4997	8.4821	71.4769	67.7832	72.2292	69.2428	66.9954	66.9361		0.996299	0.706809	0.335395	2.33198	0.786365	4.62512	1.03691
17.6663	8.4921	71.1461	68.0971	72.5361	70.689	67.3414	67.8151		0.322995	0.793604	0.0349849	2.06549	0.923473	4.3415	0.469388
17.8331	8.94928	71.5922	68.67	72.6408	70.8532				1.35624	0.315161	0.405022	1.82533	1.31474	#DIV/0!	#DIV/0!

## Sheet: Supplementary Figure 1d
	WT	als3S170Yals5Δ/Δ	als1SYals3SYals5Δ/Δ	Uninfected
	886.008	422.25	331.63	8.12535
	752.688	453.44	331.63	1.44785
	727.15	414.05	340.98	7.7247
