# Supplementary material for: Hyphal Als proteins act as CR3 ligands to promote immune responses against Candida albicans
Source: Nat Commun. 2024 May 9;15:3926. doi: 10.1038/s41467-024-48093-8 (PMC11082240; doi:10.1038/s41467-024-48093-8)
Supplement: Supplementary file 6 — Source Data [file 41467_2024_48093_MOESM6_ESM.zip › Supplementary Figure 2.xlsx]

## Sheet: Supplementary Figure 2a
	Medium dose/early			Low dose/late
	WT	als3Δ/Δ		WT	als3Δ/Δ
	3.18	3.48		1.47	1.82
	3.26	3.23		1.76	2.3
	2.85	3.33		1.46	1.79
	3.28	3.21		1.55	1.92
	2.84	3.62		1.51	1.48
	3.21	3.28			1.53
	3.39	3.39			1.77
	3.32	3.34			1.47
	3.34	3.3
	3.4	3.38

## Sheet: Supplementary Figure 2b
	CXCL1/KC					CXCL2/MIP-2α					IL-10					G-CSF
	WT	als3Δ/Δ	als1SYals3SYals5Δ/Δ			WT	als3Δ/Δ	als1SYals3SYals5Δ/Δ			WT	als3Δ/Δ	als1SYals3SYals5Δ/Δ			WT	als3Δ/Δ	als1SYals3SYals5Δ/Δ
	641.07	633.88	588.65			7710.4	4096.4	4575.6			29.906	22.456	17.936			12.2607	9.32278	16.4469
	561.45	341.64	378.26			7453.3	4354.1	3430.5			29.807	29.449	19.65			10.3284	4.74449	10.68
	1225	333.78	559.08			7957.2	2979.1	5059.7			68.08	26.83	26.813			12.1327	4.35452	3.92219
	2179.7	838.13	698.11			11015	9356.4	5756.2			227.47	29.221	27.979			6.49106	5.52569	5.15425
	1231.6	593.39	530.41			8615.8	4678.4	9588			68.517	40.42	28.495			5.83307	4.78254	5.08238
	543.13	754.72	359.55			8722.6	9966.7	2647.1			37.254	28.866	24.161			4.57056	5.48293	15.4874
	1200.8	556.6	256.94			9872.2	4905.7	3244.7			53.938	39.63	19.232			3.82927	7.04299	5.29177
	3098.5	396.3	424.96			6822.8	4151.2	4727.5			1116.7	27.055	22.796				9.70299	4.75702
