# Supplementary material for: Hyphal Als proteins act as CR3 ligands to promote immune responses against Candida albicans
Source: Nat Commun. 2024 May 9;15:3926. doi: 10.1038/s41467-024-48093-8 (PMC11082240; doi:10.1038/s41467-024-48093-8)
Supplement: Supplementary file 6 — Source Data [file 41467_2024_48093_MOESM6_ESM.zip › Supplementary Figure 3.xlsx]

## Sheet: Supplementary Figure 3a
	ALS1									ALS5
	YEP+Glucose log	YEP+Glucose	YEP+GlcNAc	SC+Glucose	SC+GlcNAc	RPMI+Glucose				YEP+Glucose log	YEP+Glucose	YEP+GlcNAc	SC+Glucose	SC+GlcNAc	RPMI+Glucose
	1	0.25911	0.987683	0.190167	0.126114	3.15958				1	0.309524	0.283569	0.693914	0.462859	1.42434
	1	0.272175	1.09989	0.195678	0.114885	3.04986				1	0.349627	0.301312	0.723984	0.528536	1.42723
	1	0.28397	1.21609	0.208382	0.141116	3.30363				1	0.364762	0.36608	0.841269	0.581513	1.67257
	1	0.747402	2.12215	0.504474	0.242508	3.12535				1	1.00463	3.03473	2.23769	1.19333	1.3449
	1	0.770377	2.33016	0.484049	0.292673	3.42061				1	1.1919	4.2496	3.03906	1.59627	1.6176
	1	0.868816	2.56068	0.498526	0.297915	3.7209				1	1.19874	3.76771	2.70661	1.2947	1.72437

## Sheet: Supplementary Figure 3b
	SC+GlcNAc/WT	SC+GlcNAc/als1SYals3SYals5Δ/Δ	RPMI+GlcNAc/WT	RPMI+GlcNAc/als1SYals3SYals5Δ/Δ	RPMI/WT	RPMI/als1SYals3SYals5Δ/Δ
	86.073	92.455	90.434	101.616	102.889	79.707
	88.535	103.436	89.291	99.246	86.788	87.333
	86.444	88.667	94.126	90.129	98.85	95.146
	79.954	87.667	93.662	90.742	93.298	96.281
	70.279	92.296	89.37	88	81.071	92.849
	79.769	97.5	102.111	84.111	97.761	83.604
	85.653	90.364	103.272	91.289	89.191	83.03
	104.421	89.888	101.103	91.41	87.646	83.228
	88.534	90.268	93.384	100.74	89.427	81.819
	81.704	93.755	94.185	84.194	92.767	96.139
