# Supplementary material for: Hyphal Als proteins act as CR3 ligands to promote immune responses against Candida albicans
Source: Nat Commun. 2024 May 9;15:3926. doi: 10.1038/s41467-024-48093-8 (PMC11082240; doi:10.1038/s41467-024-48093-8)
Supplement: Supplementary file 6 — Source Data [file 41467_2024_48093_MOESM6_ESM.zip › Supplementary Figure 4.xlsx]

## Sheet: Supplementary Figure 4a
	C57BL/6			CD18-/-
	Control(als3Δ/Δ::ALS3)	als1SYals3SYals5Δ/Δ	Medium	Control(als3Δ/Δ::ALS3)	als1SYals3SYals5Δ/Δ	Medium
	65.1721	46.3571	10.0881	71.6573	49.96	7.2858
	62.9303	43.3147	9.6878	69.6557	51.9616	7.8463
	64.5316	44.8359	11.5292	69.8159	47.7182	8.0865
	48.3029	38.7013	10	44.0133	36.0778	7.2858
	47.2419	34.7368	7.2848	38.5356	27.2849	7.8463
	45.1237	36.3178	5.9767	37.6111	27.2966	8.0865

## Sheet: Supplementary Figure 4b
	C57BL/6				CD18-/-
	Curdlan	Als3	Als3S170Y	Medium	Curdlan	Als3	Als3S170Y	Medium
	0.998166	0.658264	0.032082	0.049915	0.991619	0.332694	0.09487	0.134051
	0.995423	0.783456	0.032082	0.045021	0.989536	0.324899	0.096031	0.135267
	1.00641	0.477571	0.027272	0.04665	1.01885	0.275474	0.097193	0.134051
