# Supplementary material for: Hyphal Als proteins act as CR3 ligands to promote immune responses against Candida albicans
Source: Nat Commun. 2024 May 9;15:3926. doi: 10.1038/s41467-024-48093-8 (PMC11082240; doi:10.1038/s41467-024-48093-8)
Supplement: Supplementary file 6 — Source Data [file 41467_2024_48093_MOESM6_ESM.zip › Supplementary Figure 5.xlsx]

## Sheet: Supplementary Figure 5a
Supplementary Fig. 5a

## Sheet: Supplementary Figure 5b
Supplementary Fig. 5b
