# Supplementary material for: Hyphal Als proteins act as CR3 ligands to promote immune responses against Candida albicans
Source: Nat Commun. 2024 May 9;15:3926. doi: 10.1038/s41467-024-48093-8 (PMC11082240; doi:10.1038/s41467-024-48093-8)
Supplement: Supplementary file 6 — Source Data [file 41467_2024_48093_MOESM6_ESM.zip › Supplementary Figure 6.xlsx]

## Sheet: Supplementary Figure 6a
		C57BL/6		CD18-/-		Dectin-2-/-
		Medium	Hyphae	Medium	Hyphae	Medium	Hyphae
	Repeat 1	0.036303	1	0.079904	0.437126	0.015452	0.168597
	Repeat 2	0.016954	1	0.026142	0.473311	0	0
	Repeat 3	0.0124	1	0.0178	0.5343	0	0

## Sheet: Supplementary Figure 6b
Supplementary Fig. 6b panel 1		p-Syk
Supplementary Fig. 6b panel 2		β-actin
Supplementary Fig. 6b panel 3		p-Syk
Supplementary Fig. 6b panel 4		β-actin

## Sheet: Supplementary Figure 6c
	C
		Medium	WT	Medium	als1Δ/Δals3Δ/Δ	Medium	als1Δ/Δals3S170Y			Medium	WT	Medium	als1Δ/Δals3Δ/Δ	Medium	als1Δ/Δals3S170Y
	Repeat 1	0.144985	1	0.064954	0.481799	0.019157	0.507829		Repeat 1	0.149585	1	0.069391	1.04679	0.179621	0.595228
	Repeat 2	0.018875	1	0.022954	0.446549	0.005668	0.251372		Repeat 2	0	1	0	0.684625	0	0.8554
	Repeat 3	0.059386	1	0.100905	0.446101	0.028209	0.301526		Repeat 3	0	1	0	0.732436	0	0.746456

## Sheet: Supplementary Figure 6d
Supplementary Fig. 6d

## Sheet: Supplementary Figure 6e
	CD11b						p-Syk						F-actin
	WT hyphae/C57BL/6	WT hyphae/CD18-/-	als1Δ/Δals3Δ/Δ/C57BL/6				WT hyphae/C57BL/6	WT hyphae/CD18-/-	als1Δ/Δals3Δ/Δ/C57BL/6				WT hyphae/C57BL/6	WT hyphae/CD18-/-	als1Δ/Δals3Δ/Δ/C57BL/6
	42.7	24.83	45				79.3	51.68	58.93				114.08	72.33	42.79
	28.69	22.13	52.63				124.55	81.04	59.75				166.98	116.07	17.12
	40.38	31.72	47.55				164.56	119.61	55.65				88.83	97.31	91.81
	71.83	33.43	77.94				117.8	33.8	82.33				129.58	58.57	54.05
	96.8	73.69	75.62				73.25	41.01	59.91				173.28	50.94	115.81
	84.16	16.66	63.48				71.7	78.06	39.28				111.64	12.84	126.91
	48.86	17.17	71.47				48.45	57.57	55.38				106.97	58.39	151.53
	86.38	33.12	45.79				97.649	64.881	66.552				108.86	23.82	42.72
	23.03	38.46	75.02				38.76	45.05	43.13				96.66	22.56	54.49
	52.96	26.74	91.64				93.55	45.3	87.09				126.143	55.454	93.314
	57.579	31.795	64.614				116.01	37.38	79.6				94.4	24.15	93.7

## Sheet: Supplementary Figure 6f
Supplementary Fig. 6f		CD11b
